# Supplementary material for: Mechanistic Insights into the Bornyl Diphosphate Synthase from Lavandula angustifolia
Source: Curr Issues Mol Biol. 2025 Jul 4;47(7):517. doi: 10.3390/cimb47070517 (PMC12293770; doi:10.3390/cimb47070517)
Supplement: Supplementary file 1 [file cimb-47-00517-s001.zip]

Archive with 1 entries (1 files):
- cimb-3681631-supplementary.pdf
